# Supplementary material for: Antimicrobial Susceptibility Profiles of Commensal Escherichia coli Isolates from Turkeys in Hungarian Poultry Farms Between 2022 and 2023
Source: Antibiotics (Basel). 2025 Mar 16;14(3):305. doi: 10.3390/antibiotics14030305 (PMC11939659; doi:10.3390/antibiotics14030305)
Supplement: Supplementary file 1 [file antibiotics-14-00305-s001.zip]

Archive with 1 entries (1 files):
- antibiotics-3507526-supplementary.pdf
